# Supplementary material for: Predator perception of aposematic and cryptic color morphs in two Oophaga species
Source: Ecol Evol. 2024 Sep 30;14(10):e70351. doi: 10.1002/ece3.70351 (PMC11442059; doi:10.1002/ece3.70351)
Supplement: Supplementary file 1 — Data S1. [file ECE3-14-e70351-s001.csv]

individual	substrate	dS	dL	predator	species	locality	morph
DAM1	GreenLeaf	4.151778671	25.4725326	bird	granulifera	DAM	green
DAM2	GreenLeaf	1.586252587	21.9552709	bird	granulifera	DAM	green
DAM3	GreenLeaf	1.928832714	22.8382952	bird	granulifera	DAM	green
DAM4	GreenLeaf	1.40073041	26.3585243	bird	granulifera	DAM	green
DAM5	GreenLeaf	2.590852598	20.2093994	bird	granulifera	DAM	green
DAM6	GreenLeaf	1.807450586	8.5726611	bird	granulifera	DAM	green
DAM7	GreenLeaf	1.298376376	16.9319634	bird	granulifera	DAM	green
DAM8	GreenLeaf	1.627287392	8.2292612	bird	granulifera	DAM	green
DAM1	LeafLitter	4.299884766	21.5968021	bird	granulifera	DAM	green
DAM2	LeafLitter	4.384093884	18.0795404	bird	granulifera	DAM	green
DAM3	LeafLitter	4.842864738	18.9625647	bird	granulifera	DAM	green
DAM4	LeafLitter	4.533604774	22.4827938	bird	granulifera	DAM	green
DAM5	LeafLitter	6.122126533	16.3336689	bird	granulifera	DAM	green
DAM6	LeafLitter	3.86712529	4.6969306	bird	granulifera	DAM	green
DAM7	LeafLitter	4.33267263	13.0562329	bird	granulifera	DAM	green
DAM8	LeafLitter	3.997401178	4.3535307	bird	granulifera	DAM	green
DAM1	trunk	3.899616262	19.5494974	bird	granulifera	DAM	green
DAM2	trunk	3.740804309	16.0322357	bird	granulifera	DAM	green
DAM3	trunk	4.237299319	16.91526	bird	granulifera	DAM	green
DAM4	trunk	3.881219644	20.4354891	bird	granulifera	DAM	green
DAM5	trunk	5.520408182	14.2863642	bird	granulifera	DAM	green
DAM6	trunk	3.247464694	2.6496259	bird	granulifera	DAM	green
DAM7	trunk	3.690214637	11.0089282	bird	granulifera	DAM	green
DAM8	trunk	3.366792864	2.306226	bird	granulifera	DAM	green
DAM1	GreenLeaf	2.364836712	13.523107	crab	granulifera	DAM	green
DAM2	GreenLeaf	1.204532648	11.6795233	crab	granulifera	DAM	green
DAM3	GreenLeaf	0.517271753	10.8062563	crab	granulifera	DAM	green
DAM4	GreenLeaf	0.602188524	13.4136553	crab	granulifera	DAM	green
DAM5	GreenLeaf	1.229893061	9.2698586	crab	granulifera	DAM	green
DAM6	GreenLeaf	0.065120044	4.0568087	crab	granulifera	DAM	green
DAM7	GreenLeaf	0.044634292	8.308389	crab	granulifera	DAM	green
DAM8	GreenLeaf	0.074880555	3.8839773	crab	granulifera	DAM	green
DAM1	LeafLitter	1.068617478	12.0253736	crab	granulifera	DAM	green
DAM2	LeafLitter	0.091686586	10.1817898	crab	granulifera	DAM	green
DAM3	LeafLitter	1.813490988	9.3085228	crab	granulifera	DAM	green
DAM4	LeafLitter	0.694030711	11.9159218	crab	granulifera	DAM	green
DAM5	LeafLitter	2.526112295	7.7721252	crab	granulifera	DAM	green
DAM6	LeafLitter	1.231099191	2.5590752	crab	granulifera	DAM	green
DAM7	LeafLitter	1.340853526	6.8106556	crab	granulifera	DAM	green
DAM8	LeafLitter	1.221338679	2.3862438	crab	granulifera	DAM	green
DAM1	trunk	1.226832484	10.9163731	crab	granulifera	DAM	green
DAM2	trunk	0.06652842	9.0727894	crab	granulifera	DAM	green
DAM3	trunk	1.655275982	8.1995223	crab	granulifera	DAM	green
DAM4	trunk	0.535815705	10.8069213	crab	granulifera	DAM	green
DAM5	trunk	2.36789729	6.6631247	crab	granulifera	DAM	green
DAM6	trunk	1.072884185	1.4500747	crab	granulifera	DAM	green
DAM7	trunk	1.18263852	5.7016551	crab	granulifera	DAM	green
DAM8	trunk	1.063123673	1.2772434	crab	granulifera	DAM	green
DAM1	GreenLeaf	1.796930907	12.3246295	lizard	granulifera	DAM	green
DAM2	GreenLeaf	0.758974981	10.8629545	lizard	granulifera	DAM	green
DAM3	GreenLeaf	1.775738795	11.3539709	lizard	granulifera	DAM	green
DAM4	GreenLeaf	0.775450568	13.0695662	lizard	granulifera	DAM	green
DAM5	GreenLeaf	2.374057531	10.2456337	lizard	granulifera	DAM	green
DAM6	GreenLeaf	1.309512977	4.1153548	lizard	granulifera	DAM	green
DAM7	GreenLeaf	1.037617013	8.4059793	lizard	granulifera	DAM	green
DAM8	GreenLeaf	1.13694636	3.9790149	lizard	granulifera	DAM	green
DAM1	LeafLitter	1.231820998	10.9282468	lizard	granulifera	DAM	green
DAM2	LeafLitter	1.893811875	9.4665718	lizard	granulifera	DAM	green
DAM3	LeafLitter	3.66989002	9.9575882	lizard	granulifera	DAM	green
DAM4	LeafLitter	2.692448633	11.6731835	lizard	granulifera	DAM	green
DAM5	LeafLitter	4.50609595	8.849251	lizard	granulifera	DAM	green
DAM6	LeafLitter	2.726523644	2.7189721	lizard	granulifera	DAM	green
DAM7	LeafLitter	2.954925084	7.0095966	lizard	granulifera	DAM	green
DAM8	LeafLitter	2.828220945	2.5826322	lizard	granulifera	DAM	green
DAM1	trunk	0.993185208	9.8227449	lizard	granulifera	DAM	green
DAM2	trunk	1.508626266	8.3610699	lizard	granulifera	DAM	green
DAM3	trunk	3.314196775	8.8520863	lizard	granulifera	DAM	green
DAM4	trunk	2.314437109	10.5676816	lizard	granulifera	DAM	green
DAM5	trunk	4.136886569	7.7437491	lizard	granulifera	DAM	green
DAM6	trunk	2.387224775	1.6134702	lizard	granulifera	DAM	green
DAM7	trunk	2.583677023	5.9040947	lizard	granulifera	DAM	green
DAM8	trunk	2.469437176	1.4771302	lizard	granulifera	DAM	green
ESQ1	GreenLeaf	4.608229668	9.5184076	bird	granulifera	ESQ	green
ESQ2	GreenLeaf	3.065678515	3.0550071	bird	granulifera	ESQ	green
ESQ3	GreenLeaf	6.100480327	15.9159563	bird	granulifera	ESQ	green
ESQ4	GreenLeaf	4.257546872	7.8834416	bird	granulifera	ESQ	green
ESQ5	GreenLeaf	3.959788564	9.9027612	bird	granulifera	ESQ	green
ESQ6	GreenLeaf	12.87688677	15.4604854	bird	granulifera	ESQ	green
ESQ7	GreenLeaf	4.313419389	6.339868	bird	granulifera	ESQ	green
ESQ8	GreenLeaf	12.81962598	17.0265441	bird	granulifera	ESQ	green
ESQ1	LeafLitter	3.051405253	5.6426771	bird	granulifera	ESQ	green
ESQ2	LeafLitter	3.423939668	0.8207234	bird	granulifera	ESQ	green
ESQ3	LeafLitter	4.416956568	12.0402258	bird	granulifera	ESQ	green
ESQ4	LeafLitter	3.612048559	4.0077111	bird	granulifera	ESQ	green
ESQ5	LeafLitter	3.880985082	6.0270307	bird	granulifera	ESQ	green
ESQ6	LeafLitter	11.1592959	11.5847549	bird	granulifera	ESQ	green
ESQ7	LeafLitter	3.511421074	2.4641375	bird	granulifera	ESQ	green
ESQ8	LeafLitter	10.92754574	13.1508136	bird	granulifera	ESQ	green
ESQ1	trunk	2.831699368	3.5953724	bird	granulifera	ESQ	green
ESQ2	trunk	2.907151033	2.8680281	bird	granulifera	ESQ	green
ESQ3	trunk	4.348083675	9.9929211	bird	granulifera	ESQ	green
ESQ4	trunk	3.277908398	1.9604064	bird	granulifera	ESQ	green
ESQ5	trunk	3.483532088	3.979726	bird	granulifera	ESQ	green
ESQ6	trunk	11.25150961	9.5374502	bird	granulifera	ESQ	green
ESQ7	trunk	3.193380502	0.4168328	bird	granulifera	ESQ	green
ESQ8	trunk	11.04800662	11.1035089	bird	granulifera	ESQ	green
ESQ1	GreenLeaf	2.101448648	5.1492212	crab	granulifera	ESQ	green
ESQ2	GreenLeaf	1.312194094	1.8226397	crab	granulifera	ESQ	green
ESQ3	GreenLeaf	3.603815676	8.8997649	crab	granulifera	ESQ	green
ESQ4	GreenLeaf	2.434676912	4.6711112	crab	granulifera	ESQ	green
ESQ5	GreenLeaf	2.445219987	5.8664592	crab	granulifera	ESQ	green
ESQ6	GreenLeaf	8.473385455	9.7801746	crab	granulifera	ESQ	green
ESQ7	GreenLeaf	2.295168702	3.8526228	crab	granulifera	ESQ	green
ESQ8	GreenLeaf	8.53391092	10.3877284	crab	granulifera	ESQ	green
ESQ1	LeafLitter	0.805229414	3.6514878	crab	granulifera	ESQ	green
ESQ2	LeafLitter	0.01597486	0.3249062	crab	granulifera	ESQ	green
ESQ3	LeafLitter	2.307596441	7.4020315	crab	granulifera	ESQ	green
ESQ4	LeafLitter	1.138457678	3.1733778	crab	granulifera	ESQ	green
ESQ5	LeafLitter	1.149000753	4.3687258	crab	granulifera	ESQ	green
ESQ6	LeafLitter	7.177166221	8.2824411	crab	granulifera	ESQ	green
ESQ7	LeafLitter	0.998949467	2.3548893	crab	granulifera	ESQ	green
ESQ8	LeafLitter	7.237691686	8.889995	crab	granulifera	ESQ	green
ESQ1	trunk	0.963444419	2.5424873	crab	granulifera	ESQ	green
ESQ2	trunk	0.174189865	0.7840943	crab	granulifera	ESQ	green
ESQ3	trunk	2.465811447	6.293031	crab	granulifera	ESQ	green
ESQ4	trunk	1.296672684	2.0643773	crab	granulifera	ESQ	green
ESQ5	trunk	1.307215759	3.2597253	crab	granulifera	ESQ	green
ESQ6	trunk	7.335381226	7.1734406	crab	granulifera	ESQ	green
ESQ7	trunk	1.157164473	1.2458888	crab	granulifera	ESQ	green
ESQ8	trunk	7.395906692	7.7809945	crab	granulifera	ESQ	green
ESQ1	GreenLeaf	2.743195797	4.1940704	lizard	granulifera	ESQ	green
ESQ2	GreenLeaf	1.661693061	1.1567849	lizard	granulifera	ESQ	green
ESQ3	GreenLeaf	3.398412339	7.3632091	lizard	granulifera	ESQ	green
ESQ4	GreenLeaf	2.24236727	3.4910261	lizard	granulifera	ESQ	green
ESQ5	GreenLeaf	2.173841121	4.5768169	lizard	granulifera	ESQ	green
ESQ6	GreenLeaf	6.925145517	6.9319451	lizard	granulifera	ESQ	green
ESQ7	GreenLeaf	2.375348648	2.7043814	lizard	granulifera	ESQ	green
ESQ8	GreenLeaf	7.076144083	7.6570836	lizard	granulifera	ESQ	green
ESQ1	LeafLitter	1.183094203	2.7976876	lizard	granulifera	ESQ	green
ESQ2	LeafLitter	1.714318452	0.2395978	lizard	granulifera	ESQ	green
ESQ3	LeafLitter	1.274704296	5.9668264	lizard	granulifera	ESQ	green
ESQ4	LeafLitter	0.865288482	2.0946434	lizard	granulifera	ESQ	green
ESQ5	LeafLitter	0.915510667	3.1804342	lizard	granulifera	ESQ	green
ESQ6	LeafLitter	4.820926895	5.5355624	lizard	granulifera	ESQ	green
ESQ7	LeafLitter	0.991688411	1.3079987	lizard	granulifera	ESQ	green
ESQ8	LeafLitter	4.940077841	6.2607009	lizard	granulifera	ESQ	green
ESQ1	trunk	1.261390901	1.6921857	lizard	granulifera	ESQ	green
ESQ2	trunk	1.451405903	1.3450997	lizard	granulifera	ESQ	green
ESQ3	trunk	1.553963355	4.8613245	lizard	granulifera	ESQ	green
ESQ4	trunk	0.793245326	0.9891415	lizard	granulifera	ESQ	green
ESQ5	trunk	0.806423917	2.0749323	lizard	granulifera	ESQ	green
ESQ6	trunk	5.140557054	4.4300604	lizard	granulifera	ESQ	green
ESQ7	trunk	0.96525068	0.2024967	lizard	granulifera	ESQ	green
ESQ8	trunk	5.266723014	5.155199	lizard	granulifera	ESQ	green
PAL1	GreenLeaf	15.20737746	5.797884	bird	granulifera	PAL	red
PAL2	GreenLeaf	14.56163979	6.1012254	bird	granulifera	PAL	red
PAL3	GreenLeaf	9.579106281	5.1317668	bird	granulifera	PAL	red
PAL4	GreenLeaf	16.2671175	11.1723688	bird	granulifera	PAL	red
PAL5	GreenLeaf	6.817658017	1.1633514	bird	granulifera	PAL	red
PAL6	GreenLeaf	12.49302865	17.543388	bird	granulifera	PAL	red
PAL7	GreenLeaf	12.46592912	0.4530781	bird	granulifera	PAL	red
PAL8	GreenLeaf	14.69539359	15.7132863	bird	granulifera	PAL	red
PAL1	LeafLitter	10.86663586	1.9221535	bird	granulifera	PAL	red
PAL2	LeafLitter	10.23579257	2.2254949	bird	granulifera	PAL	red
PAL3	LeafLitter	5.234129657	1.2560363	bird	granulifera	PAL	red
PAL4	LeafLitter	11.87484919	7.2966383	bird	granulifera	PAL	red
PAL5	LeafLitter	2.827273288	2.7123791	bird	granulifera	PAL	red
PAL6	LeafLitter	8.072545869	13.6676575	bird	granulifera	PAL	red
PAL7	LeafLitter	7.984758913	4.3288086	bird	granulifera	PAL	red
PAL8	LeafLitter	10.29784329	11.8375558	bird	granulifera	PAL	red
PAL1	trunk	11.45599723	0.1251512	bird	granulifera	PAL	red
PAL2	trunk	10.82074322	0.1781902	bird	granulifera	PAL	red
PAL3	trunk	5.8251922	0.7912684	bird	granulifera	PAL	red
PAL4	trunk	12.47818577	5.2493336	bird	granulifera	PAL	red
PAL5	trunk	3.306892566	4.7596838	bird	granulifera	PAL	red
PAL6	trunk	8.684512759	11.6203528	bird	granulifera	PAL	red
PAL7	trunk	8.608344786	6.3761133	bird	granulifera	PAL	red
PAL8	trunk	10.90122217	9.7902511	bird	granulifera	PAL	red
PAL1	GreenLeaf	6.555759945	2.1275019	crab	granulifera	PAL	red
PAL2	GreenLeaf	6.405721467	2.4123359	crab	granulifera	PAL	red
PAL3	GreenLeaf	2.698915921	1.5911363	crab	granulifera	PAL	red
PAL4	GreenLeaf	6.639170766	4.4638217	crab	granulifera	PAL	red
PAL5	GreenLeaf	1.272367557	0.3448705	crab	granulifera	PAL	red
PAL6	GreenLeaf	4.111525726	7.493225	crab	granulifera	PAL	red
PAL7	GreenLeaf	4.523142509	1.273537	crab	granulifera	PAL	red
PAL8	GreenLeaf	5.780416651	6.9167317	crab	granulifera	PAL	red
PAL1	LeafLitter	5.259540711	0.6297685	crab	granulifera	PAL	red
PAL2	LeafLitter	5.109502232	0.9146024	crab	granulifera	PAL	red
PAL3	LeafLitter	1.402696687	0.0934028	crab	granulifera	PAL	red
PAL4	LeafLitter	5.342951532	2.9660882	crab	granulifera	PAL	red
PAL5	LeafLitter	0.023851677	1.8426039	crab	granulifera	PAL	red
PAL6	LeafLitter	2.815306492	5.9954915	crab	granulifera	PAL	red
PAL7	LeafLitter	3.226923275	2.7712705	crab	granulifera	PAL	red
PAL8	LeafLitter	4.484197416	5.4189983	crab	granulifera	PAL	red
PAL1	trunk	5.417755717	0.479232	crab	granulifera	PAL	red
PAL2	trunk	5.267717238	0.1943981	crab	granulifera	PAL	red
PAL3	trunk	1.560911693	1.0155977	crab	granulifera	PAL	red
PAL4	trunk	5.501166537	1.8570877	crab	granulifera	PAL	red
PAL5	trunk	0.134363329	2.9516044	crab	granulifera	PAL	red
PAL6	trunk	2.973521498	4.8864911	crab	granulifera	PAL	red
PAL7	trunk	3.385138281	3.880271	crab	granulifera	PAL	red
PAL8	trunk	4.642412422	4.3099978	crab	granulifera	PAL	red
PAL1	GreenLeaf	9.450321182	1.1762178	lizard	granulifera	PAL	red
PAL2	GreenLeaf	9.011230593	1.408578	lizard	granulifera	PAL	red
PAL3	GreenLeaf	4.863133297	1.439104	lizard	granulifera	PAL	red
PAL4	GreenLeaf	9.89574912	3.7157196	lizard	granulifera	PAL	red
PAL5	GreenLeaf	3.037983046	0.1466005	lizard	granulifera	PAL	red
PAL6	GreenLeaf	6.839618228	7.2225478	lizard	granulifera	PAL	red
PAL7	GreenLeaf	7.129267154	1.7470821	lizard	granulifera	PAL	red
PAL8	GreenLeaf	8.772191873	6.1718795	lizard	granulifera	PAL	red
PAL1	LeafLitter	7.07876441	0.2201649	lizard	granulifera	PAL	red
PAL2	LeafLitter	6.625372803	0.0121953	lizard	granulifera	PAL	red
PAL3	LeafLitter	2.778724095	0.0427213	lizard	granulifera	PAL	red
PAL4	LeafLitter	7.544608887	2.3193369	lizard	granulifera	PAL	red
PAL5	LeafLitter	1.585857289	1.5429832	lizard	granulifera	PAL	red
PAL6	LeafLitter	4.570470622	5.8261651	lizard	granulifera	PAL	red
PAL7	LeafLitter	4.750687003	3.1434648	lizard	granulifera	PAL	red
PAL8	LeafLitter	6.434240647	4.7754968	lizard	granulifera	PAL	red
PAL1	trunk	7.461969042	1.3256668	lizard	granulifera	PAL	red
PAL2	trunk	7.01095231	1.0933066	lizard	granulifera	PAL	red
PAL3	trunk	3.081300956	1.0627806	lizard	granulifera	PAL	red
PAL4	trunk	7.924107339	1.2138349	lizard	granulifera	PAL	red
PAL5	trunk	1.668198939	2.6484851	lizard	granulifera	PAL	red
PAL6	trunk	4.927843525	4.7206631	lizard	granulifera	PAL	red
PAL7	trunk	5.132188714	4.2489667	lizard	granulifera	PAL	red
PAL8	trunk	6.810274123	3.6699948	lizard	granulifera	PAL	red
SAN1	GreenLeaf	15.81962329	8.0404408	bird	granulifera	SAN	red
SAN2	GreenLeaf	12.05258025	11.5930052	bird	granulifera	SAN	red
SAN3	GreenLeaf	10.77482266	12.1742135	bird	granulifera	SAN	red
SAN4	GreenLeaf	6.409072865	2.8305232	bird	granulifera	SAN	red
SAN5	GreenLeaf	7.478996571	11.8362583	bird	granulifera	SAN	red
SAN6	GreenLeaf	14.37637431	18.2382437	bird	granulifera	SAN	red
SAN7	GreenLeaf	9.07539722	10.1670111	bird	granulifera	SAN	red
SAN8	GreenLeaf	12.29187782	12.2178623	bird	granulifera	SAN	red
SAN1	LeafLitter	11.44108148	4.1647103	bird	granulifera	SAN	red
SAN2	LeafLitter	7.648915914	7.7172747	bird	granulifera	SAN	red
SAN3	LeafLitter	6.412946037	8.298483	bird	granulifera	SAN	red
SAN4	LeafLitter	3.771503394	1.0452073	bird	granulifera	SAN	red
SAN5	LeafLitter	3.59517498	7.9605278	bird	granulifera	SAN	red
SAN6	LeafLitter	9.921681571	14.3625132	bird	granulifera	SAN	red
SAN7	LeafLitter	5.130390229	6.2912806	bird	granulifera	SAN	red
SAN8	LeafLitter	7.892189582	8.3421318	bird	granulifera	SAN	red
SAN1	trunk	12.04016269	2.1174056	bird	granulifera	SAN	red
SAN2	trunk	8.26090401	5.66997	bird	granulifera	SAN	red
SAN3	trunk	7.009812256	6.2511783	bird	granulifera	SAN	red
SAN4	trunk	3.954761766	3.092512	bird	granulifera	SAN	red
SAN5	trunk	4.070396237	5.9132231	bird	granulifera	SAN	red
SAN6	trunk	10.53910746	12.3152085	bird	granulifera	SAN	red
SAN7	trunk	5.641754885	4.2439759	bird	granulifera	SAN	red
SAN8	trunk	8.506983126	6.2948271	bird	granulifera	SAN	red
SAN1	GreenLeaf	6.680058234	3.0380261	crab	granulifera	SAN	red
SAN2	GreenLeaf	3.55754626	4.3629042	crab	granulifera	SAN	red
SAN3	GreenLeaf	3.130032489	4.9809639	crab	granulifera	SAN	red
SAN4	GreenLeaf	0.049571895	0.2206008	crab	granulifera	SAN	red
SAN5	GreenLeaf	1.095083787	4.5391199	crab	granulifera	SAN	red
SAN6	GreenLeaf	5.861607949	8.0827667	crab	granulifera	SAN	red
SAN7	GreenLeaf	1.376610561	3.4480966	crab	granulifera	SAN	red
SAN8	GreenLeaf	3.430210888	4.7027165	crab	granulifera	SAN	red
SAN1	LeafLitter	5.383839	1.5402926	crab	granulifera	SAN	red
SAN2	LeafLitter	2.261327026	2.8651708	crab	granulifera	SAN	red
SAN3	LeafLitter	1.833813255	3.4832305	crab	granulifera	SAN	red
SAN4	LeafLitter	1.345791129	1.7183343	crab	granulifera	SAN	red
SAN5	LeafLitter	0.201135447	3.0413865	crab	granulifera	SAN	red
SAN6	LeafLitter	4.565388715	6.5850332	crab	granulifera	SAN	red
SAN7	LeafLitter	0.080391327	1.9503631	crab	granulifera	SAN	red
SAN8	LeafLitter	2.133991654	3.204983	crab	granulifera	SAN	red
SAN1	trunk	5.542054005	0.4312921	crab	granulifera	SAN	red
SAN2	trunk	2.419542032	1.7561703	crab	granulifera	SAN	red
SAN3	trunk	1.99202826	2.37423	crab	granulifera	SAN	red
SAN4	trunk	1.187576123	2.8273348	crab	granulifera	SAN	red
SAN5	trunk	0.042920442	1.932386	crab	granulifera	SAN	red
SAN6	trunk	4.72360372	5.4760328	crab	granulifera	SAN	red
SAN7	trunk	0.238606333	0.8413627	crab	granulifera	SAN	red
SAN8	trunk	2.29220666	2.0959826	crab	granulifera	SAN	red
SAN1	GreenLeaf	9.889647792	2.1922904	lizard	granulifera	SAN	red
SAN2	GreenLeaf	6.499439726	4.2729019	lizard	granulifera	SAN	red
SAN3	GreenLeaf	5.821005258	4.7762825	lizard	granulifera	SAN	red
SAN4	GreenLeaf	2.605112389	0.8351763	lizard	granulifera	SAN	red
SAN5	GreenLeaf	3.289100602	5.0612033	lizard	granulifera	SAN	red
SAN6	GreenLeaf	8.543864718	7.395652	lizard	granulifera	SAN	red
SAN7	GreenLeaf	4.217583412	4.0129771	lizard	granulifera	SAN	red
SAN8	GreenLeaf	6.573497315	4.6282607	lizard	granulifera	SAN	red
SAN1	LeafLitter	7.507266408	0.7959077	lizard	granulifera	SAN	red
SAN2	LeafLitter	4.286810497	2.8765192	lizard	granulifera	SAN	red
SAN3	LeafLitter	3.672990915	3.3798998	lizard	granulifera	SAN	red
SAN4	LeafLitter	2.686906398	0.5612064	lizard	granulifera	SAN	red
SAN5	LeafLitter	1.938409861	3.6648206	lizard	granulifera	SAN	red
SAN6	LeafLitter	6.18026937	5.9992693	lizard	granulifera	SAN	red
SAN7	LeafLitter	2.727814873	2.6165944	lizard	granulifera	SAN	red
SAN8	LeafLitter	4.389523866	3.231878	lizard	granulifera	SAN	red
SAN1	trunk	7.892629542	0.3095942	lizard	granulifera	SAN	red
SAN2	trunk	4.63052747	1.7710173	lizard	granulifera	SAN	red
SAN3	trunk	3.99968073	2.2743978	lizard	granulifera	SAN	red
SAN4	trunk	2.515310711	1.6667083	lizard	granulifera	SAN	red
SAN5	trunk	2.0194551	2.5593187	lizard	granulifera	SAN	red
SAN6	trunk	6.560759184	4.8937674	lizard	granulifera	SAN	red
SAN7	trunk	2.882052633	1.5110924	lizard	granulifera	SAN	red
SAN8	trunk	4.727579022	2.1263761	lizard	granulifera	SAN	red
CAY1	GreenLeaf	3.986465206	0.787108	bird	pumilio	CAY	green
CAY2	GreenLeaf	1.465084385	1.983698	bird	pumilio	CAY	green
CAY3	GreenLeaf	2.079426649	8.4076962	bird	pumilio	CAY	green
CAY4	GreenLeaf	5.978936167	18.0866456	bird	pumilio	CAY	green
CAY5	GreenLeaf	1.336030965	3.6003598	bird	pumilio	CAY	green
CAY6	GreenLeaf	4.744923742	18.5421948	bird	pumilio	CAY	green
CAY7	GreenLeaf	6.970899732	17.1012793	bird	pumilio	CAY	green
CAY8	GreenLeaf	1.516215603	17.6106287	bird	pumilio	CAY	green
CAY1	LeafLitter	5.066405459	3.0886225	bird	pumilio	CAY	green
CAY2	LeafLitter	3.584381887	1.8920325	bird	pumilio	CAY	green
CAY3	LeafLitter	3.950283892	4.5319657	bird	pumilio	CAY	green
CAY4	LeafLitter	5.501548681	14.2109151	bird	pumilio	CAY	green
CAY5	LeafLitter	3.69600888	0.2753707	bird	pumilio	CAY	green
CAY6	LeafLitter	4.975836185	14.6664643	bird	pumilio	CAY	green
CAY7	LeafLitter	6.137453016	13.2255488	bird	pumilio	CAY	green
CAY8	LeafLitter	3.626538933	13.7348982	bird	pumilio	CAY	green
CAY1	trunk	4.596908169	5.1359272	bird	pumilio	CAY	green
CAY2	trunk	2.939451078	3.9393372	bird	pumilio	CAY	green
CAY3	trunk	3.332864113	2.4846611	bird	pumilio	CAY	green
CAY4	trunk	5.273474715	12.1636104	bird	pumilio	CAY	green
CAY5	trunk	3.033149856	2.3226754	bird	pumilio	CAY	green
CAY6	trunk	4.619261111	12.6191596	bird	pumilio	CAY	green
CAY7	trunk	5.993689375	11.1782441	bird	pumilio	CAY	green
CAY8	trunk	2.97266877	11.6875935	bird	pumilio	CAY	green
CAY1	GreenLeaf	2.291385346	1.4644811	crab	pumilio	CAY	green
CAY2	GreenLeaf	0.157071439	0.7711104	crab	pumilio	CAY	green
CAY3	GreenLeaf	1.143084761	4.6470543	crab	pumilio	CAY	green
CAY4	GreenLeaf	3.547522008	10.302708	crab	pumilio	CAY	green
CAY5	GreenLeaf	0.73275943	2.0264358	crab	pumilio	CAY	green
CAY6	GreenLeaf	3.042313672	10.5526109	crab	pumilio	CAY	green
CAY7	GreenLeaf	4.15767763	10.0195497	crab	pumilio	CAY	green
CAY8	GreenLeaf	0.511717614	8.7812617	crab	pumilio	CAY	green
CAY1	LeafLitter	0.995166112	0.0332524	crab	pumilio	CAY	green
CAY2	LeafLitter	1.139147795	0.7266231	crab	pumilio	CAY	green
CAY3	LeafLitter	0.153134473	3.1493208	crab	pumilio	CAY	green
CAY4	LeafLitter	2.251302773	8.8049745	crab	pumilio	CAY	green
CAY5	LeafLitter	0.563459804	0.5287023	crab	pumilio	CAY	green
CAY6	LeafLitter	1.746094438	9.0548775	crab	pumilio	CAY	green
CAY7	LeafLitter	2.861458396	8.5218162	crab	pumilio	CAY	green
CAY8	LeafLitter	0.78450162	7.2835283	crab	pumilio	CAY	green
CAY1	trunk	1.153381118	1.1422529	crab	pumilio	CAY	green
CAY2	trunk	0.980932789	1.8356235	crab	pumilio	CAY	green
CAY3	trunk	0.005080533	2.0403204	crab	pumilio	CAY	green
CAY4	trunk	2.409517779	7.695974	crab	pumilio	CAY	green
CAY5	trunk	0.405244799	0.5802981	crab	pumilio	CAY	green
CAY6	trunk	1.904309443	7.945877	crab	pumilio	CAY	green
CAY7	trunk	3.019673402	7.4128158	crab	pumilio	CAY	green
CAY8	trunk	0.626286614	6.1745278	crab	pumilio	CAY	green
CAY1	GreenLeaf	1.507374132	0.0989881	lizard	pumilio	CAY	green
CAY2	GreenLeaf	0.750657279	0.8596861	lizard	pumilio	CAY	green
CAY3	GreenLeaf	0.842295768	4.0023202	lizard	pumilio	CAY	green
CAY4	GreenLeaf	3.216264702	8.5453349	lizard	pumilio	CAY	green
CAY5	GreenLeaf	0.600708618	1.6577639	lizard	pumilio	CAY	green
CAY6	GreenLeaf	2.697162859	8.9420378	lizard	pumilio	CAY	green
CAY7	GreenLeaf	4.034778785	8.0078741	lizard	pumilio	CAY	green
CAY8	GreenLeaf	0.733835494	8.6243953	lizard	pumilio	CAY	green
CAY1	LeafLitter	1.474124787	1.2973946	lizard	pumilio	CAY	green
CAY2	LeafLitter	2.456500491	0.5366966	lizard	pumilio	CAY	green
CAY3	LeafLitter	1.805027426	2.6059375	lizard	pumilio	CAY	green
CAY4	LeafLitter	1.393540052	7.1489522	lizard	pumilio	CAY	green
CAY5	LeafLitter	1.932818063	0.2613812	lizard	pumilio	CAY	green
CAY6	LeafLitter	1.42323047	7.5456551	lizard	pumilio	CAY	green
CAY7	LeafLitter	2.084626064	6.6114914	lizard	pumilio	CAY	green
CAY8	LeafLitter	2.257962301	7.2280126	lizard	pumilio	CAY	green
CAY1	trunk	1.175150153	2.4028966	lizard	pumilio	CAY	green
CAY2	trunk	2.079522265	1.6421985	lizard	pumilio	CAY	green
CAY3	trunk	1.422885059	1.5004356	lizard	pumilio	CAY	green
CAY4	trunk	1.576357684	6.0434503	lizard	pumilio	CAY	green
CAY5	trunk	1.536578184	0.8441208	lizard	pumilio	CAY	green
CAY6	trunk	1.429893003	6.4401532	lizard	pumilio	CAY	green
CAY7	trunk	2.336860759	5.5059894	lizard	pumilio	CAY	green
CAY8	trunk	1.881007626	6.1225107	lizard	pumilio	CAY	green
POP1	GreenLeaf	8.995220832	11.4091766	bird	pumilio	POP	green
POP2	GreenLeaf	8.477015891	16.9313431	bird	pumilio	POP	green
POP3	GreenLeaf	4.080126528	0.2685669	bird	pumilio	POP	green
POP4	GreenLeaf	10.55982273	11.703399	bird	pumilio	POP	green
POP5	GreenLeaf	4.102283467	10.0254653	bird	pumilio	POP	green
POP6	GreenLeaf	2.872029816	2.3977678	bird	pumilio	POP	green
POP7	GreenLeaf	2.59644192	5.7566376	bird	pumilio	POP	green
POP8	GreenLeaf	6.811952604	6.8976697	bird	pumilio	POP	green
POP1	LeafLitter	7.669630555	7.5334461	bird	pumilio	POP	green
POP2	LeafLitter	8.259466427	13.0556127	bird	pumilio	POP	green
POP3	LeafLitter	4.311799233	4.1442974	bird	pumilio	POP	green
POP4	LeafLitter	9.863991733	7.8276685	bird	pumilio	POP	green
POP5	LeafLitter	4.66399595	6.1497348	bird	pumilio	POP	green
POP6	LeafLitter	4.57563726	1.4779627	bird	pumilio	POP	green
POP7	LeafLitter	3.940305391	1.8809071	bird	pumilio	POP	green
POP8	LeafLitter	6.57529612	3.0219392	bird	pumilio	POP	green
POP1	trunk	7.654596156	5.4861414	bird	pumilio	POP	green
POP2	trunk	8.080529834	11.008308	bird	pumilio	POP	green
POP3	trunk	3.91094997	6.1916021	bird	pumilio	POP	green
POP4	trunk	9.785227576	5.7803638	bird	pumilio	POP	green
POP5	trunk	4.243455283	4.1024301	bird	pumilio	POP	green
POP6	trunk	4.018721808	3.5252674	bird	pumilio	POP	green
POP7	trunk	3.368202521	0.1663976	bird	pumilio	POP	green
POP8	trunk	6.357115708	0.9746345	bird	pumilio	POP	green
POP1	GreenLeaf	5.764903882	7.5528215	crab	pumilio	POP	green
POP2	GreenLeaf	5.962466632	10.8362912	crab	pumilio	POP	green
POP3	GreenLeaf	2.626607244	0.9224052	crab	pumilio	POP	green
POP4	GreenLeaf	7.100234236	8.3624565	crab	pumilio	POP	green
POP5	GreenLeaf	2.643781776	6.1574987	crab	pumilio	POP	green
POP6	GreenLeaf	1.863557874	2.1352014	crab	pumilio	POP	green
POP7	GreenLeaf	1.548786629	3.5653754	crab	pumilio	POP	green
POP8	GreenLeaf	4.468332011	5.2940367	crab	pumilio	POP	green
POP1	LeafLitter	4.468684648	6.0550881	crab	pumilio	POP	green
POP2	LeafLitter	4.666247398	9.3385578	crab	pumilio	POP	green
POP3	LeafLitter	1.33038801	0.5753283	crab	pumilio	POP	green
POP4	LeafLitter	5.804015002	6.864723	crab	pumilio	POP	green
POP5	LeafLitter	1.347562542	4.6597653	crab	pumilio	POP	green
POP6	LeafLitter	0.56733864	0.637468	crab	pumilio	POP	green
POP7	LeafLitter	0.252567395	2.067642	crab	pumilio	POP	green
POP8	LeafLitter	3.172112776	3.7963032	crab	pumilio	POP	green
POP1	trunk	4.626899654	4.9460876	crab	pumilio	POP	green
POP2	trunk	4.824462404	8.2295573	crab	pumilio	POP	green
POP3	trunk	1.488603015	1.6843288	crab	pumilio	POP	green
POP4	trunk	5.962230008	5.7557225	crab	pumilio	POP	green
POP5	trunk	1.505777547	3.5507648	crab	pumilio	POP	green
POP6	trunk	0.725553645	0.4715325	crab	pumilio	POP	green
POP7	trunk	0.410782401	0.9586415	crab	pumilio	POP	green
POP8	trunk	3.330327782	2.6873027	crab	pumilio	POP	green
POP1	GreenLeaf	5.60858148	5.1373543	lizard	pumilio	POP	green
POP2	GreenLeaf	5.095699679	8.106845	lizard	pumilio	POP	green
POP3	GreenLeaf	2.314597216	0.4506267	lizard	pumilio	POP	green
POP4	GreenLeaf	6.686532011	5.3782509	lizard	pumilio	POP	green
POP5	GreenLeaf	2.26853506	4.7307822	lizard	pumilio	POP	green
POP6	GreenLeaf	1.27902497	1.019786	lizard	pumilio	POP	green
POP7	GreenLeaf	1.289847059	2.6447997	lizard	pumilio	POP	green
POP8	GreenLeaf	4.185871218	3.0669008	lizard	pumilio	POP	green
POP1	LeafLitter	3.70199051	3.7409716	lizard	pumilio	POP	green
POP2	LeafLitter	3.572884353	6.7104623	lizard	pumilio	POP	green
POP3	LeafLitter	1.189659611	1.8470094	lizard	pumilio	POP	green
POP4	LeafLitter	4.975141521	3.9818682	lizard	pumilio	POP	green
POP5	LeafLitter	1.340910996	3.3343995	lizard	pumilio	POP	green
POP6	LeafLitter	1.587368334	0.3765967	lizard	pumilio	POP	green
POP7	LeafLitter	1.418164612	1.248417	lizard	pumilio	POP	green
POP8	LeafLitter	2.599728901	1.6705181	lizard	pumilio	POP	green
POP1	trunk	3.967650402	2.6354697	lizard	pumilio	POP	green
POP2	trunk	3.749570944	5.6049603	lizard	pumilio	POP	green
POP3	trunk	1.105777561	2.9525113	lizard	pumilio	POP	green
POP4	trunk	5.209227697	2.8763662	lizard	pumilio	POP	green
POP5	trunk	1.227976953	2.2288976	lizard	pumilio	POP	green
POP6	trunk	1.244720377	1.4820987	lizard	pumilio	POP	green
POP7	trunk	1.065389232	0.142915	lizard	pumilio	POP	green
POP8	trunk	2.768666703	0.5650162	lizard	pumilio	POP	green
ALM1	GreenLeaf	16.92653975	16.0207173	bird	pumilio	ALM	red
ALM2	GreenLeaf	9.507588845	8.1047263	bird	pumilio	ALM	red
ALM3	GreenLeaf	8.227216428	0.0104553	bird	pumilio	ALM	red
ALM4	GreenLeaf	10.78817741	7.2191733	bird	pumilio	ALM	red
ALM5	GreenLeaf	16.46026329	6.9798888	bird	pumilio	ALM	red
ALM6	GreenLeaf	9.871104714	1.1514749	bird	pumilio	ALM	red
ALM7	GreenLeaf	10.42642013	6.8503569	bird	pumilio	ALM	red
ALM8	GreenLeaf	7.423271848	6.5032276	bird	pumilio	ALM	red
ALM1	LeafLitter	12.42097821	12.1449868	bird	pumilio	ALM	red
ALM2	LeafLitter	5.187671498	4.2289958	bird	pumilio	ALM	red
ALM3	LeafLitter	3.940933056	3.8652752	bird	pumilio	ALM	red
ALM4	LeafLitter	6.337280004	3.3434428	bird	pumilio	ALM	red
ALM5	LeafLitter	12.1966123	3.1041583	bird	pumilio	ALM	red
ALM6	LeafLitter	5.409217401	2.7242556	bird	pumilio	ALM	red
ALM7	LeafLitter	6.225558941	2.9746264	bird	pumilio	ALM	red
ALM8	LeafLitter	3.593728886	2.6274972	bird	pumilio	ALM	red
ALM1	trunk	13.05592655	10.0976821	bird	pumilio	ALM	red
ALM2	trunk	5.778245492	2.1816911	bird	pumilio	ALM	red
ALM3	trunk	4.512715218	5.9125799	bird	pumilio	ALM	red
ALM4	trunk	6.94917139	1.2961381	bird	pumilio	ALM	red
ALM5	trunk	12.77010678	1.0568536	bird	pumilio	ALM	red
ALM6	trunk	6.030881047	4.7715603	bird	pumilio	ALM	red
ALM7	trunk	6.792984035	0.9273217	bird	pumilio	ALM	red
ALM8	trunk	4.037660257	0.5801925	bird	pumilio	ALM	red
ALM1	GreenLeaf	6.237684742	6.4281155	crab	pumilio	ALM	red
ALM2	GreenLeaf	2.358778158	2.8002637	crab	pumilio	ALM	red
ALM3	GreenLeaf	2.013850482	0.9629754	crab	pumilio	ALM	red
ALM4	GreenLeaf	3.835451226	2.8562908	crab	pumilio	ALM	red
ALM5	GreenLeaf	7.387391611	2.8609556	crab	pumilio	ALM	red
ALM6	GreenLeaf	2.892877373	0.4476542	crab	pumilio	ALM	red
ALM7	GreenLeaf	2.542236818	1.9770341	crab	pumilio	ALM	red
ALM8	GreenLeaf	1.548366956	2.1820443	crab	pumilio	ALM	red
ALM1	LeafLitter	4.941465508	4.9303821	crab	pumilio	ALM	red
ALM2	LeafLitter	1.062558923	1.3025303	crab	pumilio	ALM	red
ALM3	LeafLitter	0.717631248	2.4607089	crab	pumilio	ALM	red
ALM4	LeafLitter	2.539231992	1.3585573	crab	pumilio	ALM	red
ALM5	LeafLitter	6.091172376	1.3632221	crab	pumilio	ALM	red
ALM6	LeafLitter	1.596658139	1.9453876	crab	pumilio	ALM	red
ALM7	LeafLitter	1.246017584	0.4793006	crab	pumilio	ALM	red
ALM8	LeafLitter	0.252147721	0.6843108	crab	pumilio	ALM	red
ALM1	trunk	5.099680514	3.8213816	crab	pumilio	ALM	red
ALM2	trunk	1.220773929	0.1935298	crab	pumilio	ALM	red
ALM3	trunk	0.875846254	3.5697094	crab	pumilio	ALM	red
ALM4	trunk	2.697446998	0.2495568	crab	pumilio	ALM	red
ALM5	trunk	6.249387382	0.2542217	crab	pumilio	ALM	red
ALM6	trunk	1.754873144	3.0543881	crab	pumilio	ALM	red
ALM7	trunk	1.404232589	0.6296999	crab	pumilio	ALM	red
ALM8	trunk	0.410362727	0.4246897	crab	pumilio	ALM	red
ALM1	GreenLeaf	9.906923574	6.0276635	lizard	pumilio	ALM	red
ALM2	GreenLeaf	4.739138011	2.8886059	lizard	pumilio	ALM	red
ALM3	GreenLeaf	3.994650912	0.9483527	lizard	pumilio	ALM	red
ALM4	GreenLeaf	6.040203914	2.3366249	lizard	pumilio	ALM	red
ALM5	GreenLeaf	10.52311268	1.729453	lizard	pumilio	ALM	red
ALM6	GreenLeaf	5.157681846	0.6055973	lizard	pumilio	ALM	red
ALM7	GreenLeaf	4.951654829	2.1722013	lizard	pumilio	ALM	red
ALM8	GreenLeaf	3.459497376	2.3792032	lizard	pumilio	ALM	red
ALM1	LeafLitter	7.531916903	4.6312808	lizard	pumilio	ALM	red
ALM2	LeafLitter	2.684468823	1.4922232	lizard	pumilio	ALM	red
ALM3	LeafLitter	2.029099925	2.3447354	lizard	pumilio	ALM	red
ALM4	LeafLitter	3.674585942	0.9402421	lizard	pumilio	ALM	red
ALM5	LeafLitter	8.151607447	0.3330702	lizard	pumilio	ALM	red
ALM6	LeafLitter	2.871823132	2.00198	lizard	pumilio	ALM	red
ALM7	LeafLitter	3.150921654	0.7758186	lizard	pumilio	ALM	red
ALM8	LeafLitter	2.310992712	0.9828205	lizard	pumilio	ALM	red
ALM1	trunk	7.915254459	3.5257788	lizard	pumilio	ALM	red
ALM2	trunk	2.977165175	0.3867213	lizard	pumilio	ALM	red
ALM3	trunk	2.284634697	3.4502373	lizard	pumilio	ALM	red
ALM4	trunk	4.051542265	0.1652598	lizard	pumilio	ALM	red
ALM5	trunk	8.535554295	0.7724317	lizard	pumilio	ALM	red
ALM6	trunk	3.225404	3.107482	lizard	pumilio	ALM	red
ALM7	trunk	3.388922106	0.3296833	lizard	pumilio	ALM	red
ALM8	trunk	2.367746566	0.1226815	lizard	pumilio	ALM	red
BAS1	GreenLeaf	13.31574301	17.2589281	bird	pumilio	BAS	red
BAS2	GreenLeaf	11.57972888	16.3972671	bird	pumilio	BAS	red
BAS3	GreenLeaf	12.56529704	9.7920554	bird	pumilio	BAS	red
BAS4	GreenLeaf	12.19914293	8.4672359	bird	pumilio	BAS	red
BAS5	GreenLeaf	12.01605055	6.6552723	bird	pumilio	BAS	red
BAS6	GreenLeaf	11.09249048	16.2611506	bird	pumilio	BAS	red
BAS7	GreenLeaf	10.11703824	12.3325896	bird	pumilio	BAS	red
BAS8	GreenLeaf	12.13129567	16.6194435	bird	pumilio	BAS	red
BAS1	LeafLitter	8.794052134	13.3831977	bird	pumilio	BAS	red
BAS2	LeafLitter	7.121116585	12.5215366	bird	pumilio	BAS	red
BAS3	LeafLitter	8.090691476	5.9163249	bird	pumilio	BAS	red
BAS4	LeafLitter	7.693421132	4.5915054	bird	pumilio	BAS	red
BAS5	LeafLitter	7.511184911	2.7795418	bird	pumilio	BAS	red
BAS6	LeafLitter	6.716982325	12.3854201	bird	pumilio	BAS	red
BAS7	LeafLitter	5.703072181	8.4568591	bird	pumilio	BAS	red
BAS8	LeafLitter	7.836284438	12.7437131	bird	pumilio	BAS	red
BAS1	trunk	9.430988895	11.335893	bird	pumilio	BAS	red
BAS2	trunk	7.746035184	10.4742319	bird	pumilio	BAS	red
BAS3	trunk	8.711721346	3.8690202	bird	pumilio	BAS	red
BAS4	trunk	8.330758053	2.5442007	bird	pumilio	BAS	red
BAS5	trunk	8.145371866	0.7322371	bird	pumilio	BAS	red
BAS6	trunk	7.323812712	10.3381154	bird	pumilio	BAS	red
BAS7	trunk	6.317763815	6.4095544	bird	pumilio	BAS	red
BAS8	trunk	8.437611021	10.6964084	bird	pumilio	BAS	red
BAS1	GreenLeaf	4.753375202	7.2880063	crab	pumilio	BAS	red
BAS2	GreenLeaf	3.554804378	6.7987927	crab	pumilio	BAS	red
BAS3	GreenLeaf	4.709193061	3.836674	crab	pumilio	BAS	red
BAS4	GreenLeaf	3.826363719	2.7487642	crab	pumilio	BAS	red
BAS5	GreenLeaf	3.898049905	1.9236957	crab	pumilio	BAS	red
BAS6	GreenLeaf	3.046209448	6.6418978	crab	pumilio	BAS	red
BAS7	GreenLeaf	2.687759892	4.7594525	crab	pumilio	BAS	red
BAS8	GreenLeaf	2.763155321	6.2447479	crab	pumilio	BAS	red
BAS1	LeafLitter	3.457155968	5.7902728	crab	pumilio	BAS	red
BAS2	LeafLitter	2.258585144	5.3010592	crab	pumilio	BAS	red
BAS3	LeafLitter	3.412973827	2.3389405	crab	pumilio	BAS	red
BAS4	LeafLitter	2.530144485	1.2510307	crab	pumilio	BAS	red
BAS5	LeafLitter	2.601830671	0.4259622	crab	pumilio	BAS	red
BAS6	LeafLitter	1.749990214	5.1441643	crab	pumilio	BAS	red
BAS7	LeafLitter	1.391540658	3.261719	crab	pumilio	BAS	red
BAS8	LeafLitter	1.466936086	4.7470145	crab	pumilio	BAS	red
BAS1	trunk	3.615370974	4.6812724	crab	pumilio	BAS	red
BAS2	trunk	2.41680015	4.1920587	crab	pumilio	BAS	red
BAS3	trunk	3.571188833	1.2299401	crab	pumilio	BAS	red
BAS4	trunk	2.68835949	0.1420303	crab	pumilio	BAS	red
BAS5	trunk	2.760045676	0.6830383	crab	pumilio	BAS	red
BAS6	trunk	1.90820522	4.0351638	crab	pumilio	BAS	red
BAS7	trunk	1.549755664	2.1527186	crab	pumilio	BAS	red
BAS8	trunk	1.625151092	3.638014	crab	pumilio	BAS	red
BAS1	GreenLeaf	7.535971468	6.9656371	lizard	pumilio	BAS	red
BAS2	GreenLeaf	6.058695077	6.7330932	lizard	pumilio	BAS	red
BAS3	GreenLeaf	7.235749849	3.339517	lizard	pumilio	BAS	red
BAS4	GreenLeaf	6.498286599	2.6892413	lizard	pumilio	BAS	red
BAS5	GreenLeaf	6.658563257	1.7668344	lizard	pumilio	BAS	red
BAS6	GreenLeaf	5.676208148	6.7191677	lizard	pumilio	BAS	red
BAS7	GreenLeaf	5.062209116	4.8882417	lizard	pumilio	BAS	red
BAS8	GreenLeaf	5.927906818	6.73167	lizard	pumilio	BAS	red
BAS1	LeafLitter	5.133556422	5.5692544	lizard	pumilio	BAS	red
BAS2	LeafLitter	3.777722733	5.3367105	lizard	pumilio	BAS	red
BAS3	LeafLitter	4.841724903	1.9431343	lizard	pumilio	BAS	red
BAS4	LeafLitter	4.140414426	1.2928586	lizard	pumilio	BAS	red
BAS5	LeafLitter	4.299428433	0.3704517	lizard	pumilio	BAS	red
BAS6	LeafLitter	3.520135908	5.322785	lizard	pumilio	BAS	red
BAS7	LeafLitter	2.856221459	3.491859	lizard	pumilio	BAS	red
BAS8	LeafLitter	3.849244893	5.3352873	lizard	pumilio	BAS	red
BAS1	trunk	5.519886416	4.4637525	lizard	pumilio	BAS	red
BAS2	trunk	4.133931177	4.2312086	lizard	pumilio	BAS	red
BAS3	trunk	5.22652813	0.8376323	lizard	pumilio	BAS	red
BAS4	trunk	4.514872686	0.1873567	lizard	pumilio	BAS	red
BAS5	trunk	4.675071277	0.7350503	lizard	pumilio	BAS	red
BAS6	trunk	3.84591642	4.2172831	lizard	pumilio	BAS	red
BAS7	trunk	3.188138601	2.3863571	lizard	pumilio	BAS	red
BAS8	trunk	4.157976195	4.2297853	lizard	pumilio	BAS	red
HIT1	GreenLeaf	19.91241555	24.6321034	bird	pumilio	HIT	red
HIT2	GreenLeaf	8.647687019	12.8263773	bird	pumilio	HIT	red
HIT3	GreenLeaf	11.45786324	14.0762271	bird	pumilio	HIT	red
HIT4	GreenLeaf	16.3426188	6.9264591	bird	pumilio	HIT	red
HIT5	GreenLeaf	10.0829394	10.9938655	bird	pumilio	HIT	red
HIT6	GreenLeaf	13.26690491	17.4046306	bird	pumilio	HIT	red
HIT7	GreenLeaf	13.18743051	13.6101959	bird	pumilio	HIT	red
HIT8	GreenLeaf	13.17757066	17.338334	bird	pumilio	HIT	red
HIT1	LeafLitter	15.52842238	20.7563729	bird	pumilio	HIT	red
HIT2	LeafLitter	5.202066074	8.9506468	bird	pumilio	HIT	red
HIT3	LeafLitter	7.138373976	10.2004966	bird	pumilio	HIT	red
HIT4	LeafLitter	12.01036492	3.0507287	bird	pumilio	HIT	red
HIT5	LeafLitter	5.935172333	7.118135	bird	pumilio	HIT	red
HIT6	LeafLitter	8.920339813	13.5289002	bird	pumilio	HIT	red
HIT7	LeafLitter	8.751167378	9.7344654	bird	pumilio	HIT	red
HIT8	LeafLitter	8.720438122	13.4626035	bird	pumilio	HIT	red
HIT1	trunk	16.13238752	18.7090682	bird	pumilio	HIT	red
HIT2	trunk	5.605432983	6.9033421	bird	pumilio	HIT	red
HIT3	trunk	7.730223422	8.1531919	bird	pumilio	HIT	red
HIT4	trunk	12.59914871	1.003424	bird	pumilio	HIT	red
HIT5	trunk	6.497191606	5.0708303	bird	pumilio	HIT	red
HIT6	trunk	9.513164732	11.4815955	bird	pumilio	HIT	red
HIT7	trunk	9.364246647	7.6871607	bird	pumilio	HIT	red
HIT8	trunk	9.341957388	11.4152988	bird	pumilio	HIT	red
HIT1	GreenLeaf	9.384042074	10.9644351	crab	pumilio	HIT	red
HIT2	GreenLeaf	0.620628879	4.4182137	crab	pumilio	HIT	red
HIT3	GreenLeaf	3.123684259	5.5999983	crab	pumilio	HIT	red
HIT4	GreenLeaf	7.149684965	2.4869272	crab	pumilio	HIT	red
HIT5	GreenLeaf	1.860694956	3.8606473	crab	pumilio	HIT	red
HIT6	GreenLeaf	4.902779282	7.5482581	crab	pumilio	HIT	red
HIT7	GreenLeaf	4.83770417	5.7197215	crab	pumilio	HIT	red
HIT8	GreenLeaf	4.402492096	7.4084507	crab	pumilio	HIT	red
HIT1	LeafLitter	8.087822839	9.4667017	crab	pumilio	HIT	red
HIT2	LeafLitter	0.675590355	2.9204802	crab	pumilio	HIT	red
HIT3	LeafLitter	1.827465025	4.1022649	crab	pumilio	HIT	red
HIT4	LeafLitter	5.853465731	0.9891937	crab	pumilio	HIT	red
HIT5	LeafLitter	0.564475722	2.3629139	crab	pumilio	HIT	red
HIT6	LeafLitter	3.606560047	6.0505246	crab	pumilio	HIT	red
HIT7	LeafLitter	3.541484936	4.221988	crab	pumilio	HIT	red
HIT8	LeafLitter	3.106272862	5.9107172	crab	pumilio	HIT	red
HIT1	trunk	8.246037845	8.3577012	crab	pumilio	HIT	red
HIT2	trunk	0.517375349	1.8114798	crab	pumilio	HIT	red
HIT3	trunk	1.98568003	2.9932644	crab	pumilio	HIT	red
HIT4	trunk	6.011680737	0.1198067	crab	pumilio	HIT	red
HIT5	trunk	0.722690728	1.2539134	crab	pumilio	HIT	red
HIT6	trunk	3.764775053	4.9415241	crab	pumilio	HIT	red
HIT7	trunk	3.699699942	3.1129876	crab	pumilio	HIT	red
HIT8	trunk	3.264487868	4.8017167	crab	pumilio	HIT	red
HIT1	GreenLeaf	13.11848563	10.093726	lizard	pumilio	HIT	red
HIT2	GreenLeaf	3.822256718	5.443225	lizard	pumilio	HIT	red
HIT3	GreenLeaf	6.039304862	5.5933243	lizard	pumilio	HIT	red
HIT4	GreenLeaf	10.18900735	1.5884609	lizard	pumilio	HIT	red
HIT5	GreenLeaf	4.832514109	4.2929506	lizard	pumilio	HIT	red
HIT6	GreenLeaf	7.597775177	7.0355734	lizard	pumilio	HIT	red
HIT7	GreenLeaf	7.613880162	5.1982452	lizard	pumilio	HIT	red
HIT8	GreenLeaf	7.464640852	7.0639386	lizard	pumilio	HIT	red
HIT1	LeafLitter	10.70619608	8.6973433	lizard	pumilio	HIT	red
HIT2	LeafLitter	3.087283475	4.0468423	lizard	pumilio	HIT	red
HIT3	LeafLitter	3.959547735	4.1969416	lizard	pumilio	HIT	red
HIT4	LeafLitter	7.817043259	0.1920782	lizard	pumilio	HIT	red
HIT5	LeafLitter	3.025537188	2.8965679	lizard	pumilio	HIT	red
HIT6	LeafLitter	5.397018399	5.6391907	lizard	pumilio	HIT	red
HIT7	LeafLitter	5.285351755	3.8018625	lizard	pumilio	HIT	red
HIT8	LeafLitter	5.165463839	5.6675559	lizard	pumilio	HIT	red
HIT1	trunk	11.09773807	7.5918414	lizard	pumilio	HIT	red
HIT2	trunk	3.088863183	2.9413404	lizard	pumilio	HIT	red
HIT3	trunk	4.271983395	3.0914397	lizard	pumilio	HIT	red
HIT4	trunk	8.200704251	0.9134238	lizard	pumilio	HIT	red
HIT5	trunk	3.262636919	1.791066	lizard	pumilio	HIT	red
HIT6	trunk	5.743066376	4.5336887	lizard	pumilio	HIT	red
HIT7	trunk	5.657495602	2.6963606	lizard	pumilio	HIT	red
HIT8	trunk	5.531019004	4.562054	lizard	pumilio	HIT	red
